# Supplementary material for: MAP KINASE PHOSPHATASE1 promotes osmotolerance by suppressing PHYTOALEXIN DEFICIENT4-independent immunity
Source: Plant Physiol. 2022 Mar 18;189(2):1128–38. doi: 10.1093/plphys/kiac131 (PMC9157078; doi:10.1093/plphys/kiac131)
Supplement: kiac131_Supplementary_Data [file kiac131_supplementary_data.zip]

Archive with 2 entries (2 files):
- Supplemental Tables.pdf
- Supplementary Figures 13.pdf
